# Supplementary material for: Mechanical Support Strategies for High-Risk Procedures in the Invasive Cardiac Catheterization Laboratory: A State-of-the-Art Review
Source: J Clin Med. 2023 Dec 18;12(24):7755. doi: 10.3390/jcm12247755 (PMC10744085; doi:10.3390/jcm12247755)
Supplement: Supplementary file 1 [file jcm-12-07755-s001.zip]

Archive with 1 entries (1 files):
- jcm-2729996-supplementary.pdf
